# Supplementary material for: Blockade of PDGFRβ circumvents resistance to MEK-JAK inhibition via intratumoral CD8+ T-cells infiltration in triple-negative breast cancer
Source: J Exp Clin Cancer Res. 2019 Feb 18;38:85. doi: 10.1186/s13046-019-1075-5 (PMC6379987; doi:10.1186/s13046-019-1075-5)
Supplement: Supplementary file 1 — Table S1. List of small interfering RNA (siRNA), primers for mutagenesis, primers for RT-qPCR and antibodies used in this study. (XLSX 15 kb) [file 13046_2019_1075_MOESM1_ESM.xlsx]

## Sheet: Table 1
	Small interfering RNA (siRNA)used in this study
	Gene Name	Sequence
		sense（5'-3'）	antisense（5'-3'）
	Hs_KRAS_3	GGUGCAUGCAGUUGAUUACUUCUTA	UAAGAAGUAAUCAACUGCAUGCACCAA
	KRAS _2	CCUGCUCCAUGCAGACUGUUAGCTT	AAGCUAACAGUCUGCAUGGAGCAGGAA
	HS_JAK1_2	CCAGAACCUGGAUGCUAUUACACAT	AUGUGUAAUAGCAUCCAGGUUCUGGGA
	Hs_JAK1_6	CACGGAUAACAUCAGCUUCAU	AUGAAGCUGAUGUUAUCCGUG
	Hs_JAK2_2	GUACCUUUGUGUCCUUGUUCAUUTA	UAAAUGAACAAGGACACAAAGGUACUU
	Hs_JAK2_7	AGCCAUCAUACGAGAUCUAA	UUAAGAUCUCGUAUGAUGGCU
	Hs_STAT3_7	CAGGCUGGUAAUUUAUAUAAU	AUUAUAUAAAUUACCAGCCUG
	Hs_STAT3_2	CAGCCUCCUUGGUGCUUUAAGCATT	AAUGCUUAAAGCACCAAGGAGGCUGUU
	Hs_PDGFRB_3	CUGCCAGCACCCAGCAUCUCCUGGC	GCCAGGAGAUGCUGGGUGCUGGCAGGG
	mutagenesis primer sequences used in this study
	Gene Name	Sequence
		sense（5'-3'）	antisense（5'-3'）
	PDGFRB_Y579F	GGGTCCACGTAGATGAACTCATGGCCGTCAG	CTGACGGCCATGAGTTCATCTACGTGGACCC
	PDGFRB_Y686F	CCAGGTCTCCGAAGCGGCAGTACTCAG	CTGAGTACTGCCGCTTCGGAGACCTGG
	PDGFRB_Y763F	TCGATGTCTGCAAATTTGACGTCTCCTTTCATGTCC	GGACATGAAAGGAGACGTCAAATTTGCAGACATCGA
	PDGFRB_Y970F	TCCACCTGCTGGAACTTCTTTTTGTAACCTTCGCCC	GGGCGAAGGTTACAAAAAGAAGTTCCAGCAGGTGGA
	PDGFRB_Y1009F	GCTGCACGGCAGTAAAGAGGACGGAGCTG	CAGCTCCGTCCTCTTTACTGCCGTGCAGC
	RT-primer sequences used in this study
	Gene Name	Sequence
		Forward	Reverse
	PDGFRB	GCCCTGAGAGATCTGTGGTT	TGTCCAGAGCCTGGAACTGT
	MYC	ACCGAGTCGTAGTCGAGGT	TTTCGGGTAGTGGAAACCA
	ATCB	CCCAGAGCAAGAGAGAGG	GTCCAGACGCAGGATG
	HPRT1	CCTGGCGTCGTGATTAGTGAT	AGACGTTCAGTCCTGTCCATAA
	Antibodies used in this study
	Name	Company	Cat. No
	Western blot antibodies
	PDGFRB	Cell Signaling Technology	3169
	PDGFRB (Y1009)	Cell Signaling Technology	3124
	PDGFRB (Y771)	Cell Signaling Technology	3173
	PDGFRB (Y1021)	Cell Signaling Technology	2227
	HA	Cell Signaling Technology	3724
	β-Actin	BD Pharmingen	612656
	COX-IV	Millenium Science Pty Ltd	LCR-926-42214
	JAK1	GeneTex	GTX50466
	pJAK2 (Y1007/1008)	Cell Signaling Technology	3776
	JAK2	Cell Signaling Technology	3230
	pAKT (S473)	Cell Signaling Technology	4060
	AKT	Cell Signaling Technology	9272
	pSTAT3(Y705)	Cell Signaling Technology	9145
	STAT3	Cell Signaling Technology	9139
	pERK1/2(T202/Y204)	Cell Signaling Technology	4370
	ERK1/2	Cell Signaling Technology	4695
	PARP	Cell Signaling Technology	9542
	Cleaved Caspase-3	Cell Signaling Technology	9664
	MYC (Y69)	Abcam	Ab32072
	Stem cell analysis antibodies
	APC-CD44	Biolegend	103012
	PE-CD24	BD Pharmingen	555428
